# Supplementary material for: Are Foods with Protein Claims Healthy? A Study of the Spanish Market
Source: Nutrients. 2024 Dec 11;16(24):4281. doi: 10.3390/nu16244281 (PMC11679597; doi:10.3390/nu16244281)
Supplement: Supplementary file 1 [file nutrients-16-04281-s001.zip]

Archive with 1 entries (1 files):
- nutrients-3331201-supplementary.pdf
